# Supplementary material for: Posttraumatic growth and posttraumatic stress – a network analysis among Syrian and Iraqi refugees
Source: Eur J Psychotraumatol. 2022 Sep 21;13(2):2117902. doi: 10.1080/20008066.2022.2117902 (PMC9518504; doi:10.1080/20008066.2022.2117902)
Supplement: Supplemental Material [file ZEPT_A_2117902_SM9061.txt]

List of Supplementary Material for 
Kangaslampi, Peltonen, & Hall (2022). Posttraumatic growth and posttraumatic stress – A network analysis among Syrian and Iraqi refugees


script.R
R script used for statistical analyses

R packages.txt
List of R packags with versions used and citations

SupplementaryTable1.rtf
Supplementary Table 1. Correlation table for individual elements of posttraumatic growth and individual posttraumatic stress symptoms

SupplementaryFigure1.docx
Supplementary Figure 1. Graphs on accuracy of edge weights and expected influence estimates for PTG only network

SupplementaryFigure2.docx
Supplementary Figure 2. Graphs on stability of edge weights and expected influence estimates for PTG only network

SupplementaryFigure3.docx
Supplementary Figure 3. Graphs on accuracy of edge weights and expected influence estimates for PTG+PTSS network

SupplementaryFigure4.docx
Supplementary Figure 4. Graphs on stability of edge weights and expected influence estimates for PTG+PTSS network

Supplementary statistics and analyses.docx
Document including supplementary statistics and analyses. Contains
1. Full results of regression model of total PTSS and squared total PTSS predicting total posttraumatic growth
2. Graphical representation of node strength and node expected influence for PTG+PTSS network
3. Regularized networks with EBICglasso
4. PTG + PTSS networks without Changed Priorities item
5. All edge strength estimates
6. Raw and scaled centrality estimates

Supplementary information.docx
Document including supplementary information on study context and design, and procedures of data collection
