# Supplementary material for: Posttraumatic growth and posttraumatic stress – a network analysis among Syrian and Iraqi refugees
Source: Eur J Psychotraumatol. 2022 Sep 21;13(2):2117902. doi: 10.1080/20008066.2022.2117902 (PMC9518504; doi:10.1080/20008066.2022.2117902)
Supplement: Supplemental Material [file ZEPT_A_2117902_SM9058.txt]

The statistical analyses for 
Kangaslampi, Peltonen, & Hall (2022). Posttraumatic growth and posttraumatic stress – A network analysis among Syrian and Iraqi refugees
were carried out using R 4.0.5 and the following R packages and versions:

apaTables 2.0.8
Stanley, D. (2021). apaTables: Create American Psychological Association (APA) Style Tables. R package version 2.0.8. https://CRAN.R-project.org/package=apaTables


bootnet 1.4.3
Epskamp, S., Borsboom, D., & Fried, E. I. (2018). Estimating psychological networks and their accuracy: A tutorial paper. Behavior Research Methods, 50(1), 195–212. https://doi.org/10.3758/s13428-017-0862-1


car 3.0-10
Fox, J., & Weisberg, S. (2019). An {R} Companion to Applied Regression (3rd Ed.). Thousand Oaks CA: Sage. https://socialsciences.mcmaster.ca/jfox/Books/Companion/


dplyr 1.0.5
Wickham, H., François, R., Henry, L., & Müller, Kirill (2021). dplyr: A Grammar of Data Manipulation. R package version 1.0.5. https://CRAN.R-project.org/package=dplyr


foreign 0.8-81
R Core Team (2020). foreign: Read Data Stored by 'Minitab', 'S', 'SAS', 'SPSS', 'Stata', 'Systat', 'Weka', 'dBase', .... R package version 0.8-81. https://CRAN.R-project.org/package=foreign


networktools 1.2.3
Jones, P. (2020). networktools: Tools for Identifying Important Nodes in Networks. R package version 1.2.3. https://CRAN.R-project.org/package=networktools


psych 2.1.3
Revelle, W. (2020) psych: Procedures for Personality and Psychological Research. R package version 2.1.3 https://CRAN.R-project.org/package=psych


qgraph 1.6.9
Epskamp, S., Cramer,. A. O. J., Waldorp, L. J., Schmitmann, V. D., & Borsboom, D. (2012). qgraph: Network Visualizations of Relationships in Psychometric Data. Journal of Statistical Software, 48(4), 1-18.
